# Supplementary material for: Prevalence of Orthodontic Malocclusions in Healthy Children and Adolescents: A Systematic Review
Source: Int J Environ Res Public Health. 2022 Jun 17;19(12):7446. doi: 10.3390/ijerph19127446 (PMC9223594; doi:10.3390/ijerph19127446)
Supplement: Supplementary file 1 [file ijerph-19-07446-s001.zip]

Archive with 1 entries (1 files):
- ijerph-1730536-supplementary.pdf
